# Supplementary material for: BrWRKY8: a key regulatory factor involved in delaying postharvest leaf senescence of Pakchoi (Brassica rapa subsp. chinensis) by 2,4-epibrassinolide
Source: Hortic Res. 2025 Jan 6;12(4):uhaf004. doi: 10.1093/hr/uhaf004 (PMC11896971; doi:10.1093/hr/uhaf004)
Supplement: Web_Material_uhaf004 [file web_material_uhaf004.zip]

Archive with 2 entries (2 files):
- Supplementary Table.7z
- Supplementary Figure.pdf
